# Supplementary material for: GLP-1 Receptor Agonists or Dual GLP-1/GIP Receptor Agonists vs. SGLT2 Inhibitors in Patients with Atrial Fibrillation and HFpEF: A Propensity-Matched Real-World Analysis
Source: J Clin Med. 2026 Jun 26;15(13):4992. doi: 10.3390/jcm15134992 (PMC13362885; doi:10.3390/jcm15134992)
Supplement: Supplementary file 1 [file jcm-15-04992-s001.zip]

Archive with 1 entries (1 files):
- jcm-4333902-supplementary.pdf
